# Supplementary material for: Changes in DNA Methylation in Response to 6-Benzylaminopurine Affect Allele-Specific Gene Expression in Populus Tomentosa
Source: Int J Mol Sci. 2020 Mar 19;21(6):2117. doi: 10.3390/ijms21062117 (PMC7139286; doi:10.3390/ijms21062117)
Supplement: Supplementary file 1 [file ijms-21-02117-s001.zip]

Archive with 3 entries (2 files):
- supplementary -online/
- supplementary -online/Supplementary Figure S1-S6.doc
- supplementary -online/Supplementary Table S1-S18.xlsx
